# Supplementary material for: The antimicrobial systems of Streptococcus suis promote niche competition in pig tonsils
Source: Virulence. 2022 Apr 28;13(1):781–93. doi: 10.1080/21505594.2022.2069390 (PMC9067509; doi:10.1080/21505594.2022.2069390)
Supplement: Supplemental Material [file KVIR_A_2069390_SM0560.zip]

Archive with 3 entries (2 files):
- supplementary/
- supplementary/suppl.pdf
- supplementary/Supplementary figures S1-S6.docx
